# Supplementary material for: Characterization of IncC Plasmids in Enterobacterales of Food-Producing Animals Originating From China
Source: Front Microbiol. 2020 Oct 27;11:580960. doi: 10.3389/fmicb.2020.580960 (PMC7652850; doi:10.3389/fmicb.2020.580960)
Supplement: Supplementary file 1 [file Table_1.XLSX]

## Sheet: Sheet1
Table S1. Isolation features of strains containing IncC in this study
Strains	Organism	MLST	Host	Farm	Province	Specimen	Year	Genbank No.	MIC(μg/mL)
									AMP	FOX	CTX	CRO	IPM	AMC	FFC	CIP	GEN	DOX	SUL	TMP	FOS	POL
EC1	E. coli.	ST95	Poultry	P01	Guangzhou	Cloacal swab	2015	JACXRF000000000	≥256	32	2	2	≤1	64/32	≥128	8	16	≥128	≥512	≥16	≤16	≤1
EC2	E. coli.	ST4663	Poultry	P02	Sichuan	Cloacal swab	2017	JACXRG000000000	≥256	≥128	≥128	≥128	≥16	≥128/64	≥128	16	16	≥128	≥512	≥16	≤16	16
EC3	E. coli.	ST191	Poultry	P03	Shandong	Cloacal swab	2016	JACXRH000000000	≥256	32	2	≤1	≤1	64/32	≥128	≤1	≤1	≥128	≥512	2	≤16	≤1
EC4	E. coli.	ST453	Swine	S01	Sichuan	Feces	2016	JACXRI000000000	≥256	32	≤1	2	≤1	64/32	≥128	4	16	≥128	≥512	≥16	≤16	≤1
EC5	E. coli.	ST93	Poultry	P04	Hebei	Cloacal swab	2016	JACXRJ000000000	≥256	16	≤1	2	≤1	64/32	≥128	≤1	≤1	≥128	≥512	2	≤16	≤1
EC6	E. coli.	ST88	Swine	S02	Anhui	Lung tissue	2016	JACXRK000000000	≥256	32	2	2	≤1	64/32	≥128	32	16	≥128	≥512	≥16	≤16	8
EC7	E. coli.	ST533	Poultry	P05	Hebei	Cloacal swab	2015	JACXRL000000000	≥256	≥128	≥128	≥128	≤1	≤4/2	≥128	≤1	2	≥128	≥512	2	64	≤1
EC8	E. coli.	ST4663	Poultry	P02	Sichuan	Cloacal swab	2015	JACXRM000000000	≥256	≥128	≥128	≥128	≥16	≥128/64	≥128	32	16	≥128	≥512	≥16	≤16	≤1
EC9	E. coli.	ST101	Swine	S03	Sichuan	Lung tissue	2017	JACXRN000000000	≥256	≤1	≤1	≤1	≤1	≤4/2	≥128	≤1	16	≥128	≥512	≥16	≤16	≤1
EC10	E. coli.	ST165	Swine	S04	Henan	Anal swab	2018	JACXRO000000000	≥256	16	2	2	≤1	64/32	≥128	32	≥128	≥128	≥512	≥16	≤16	≤1
EC11	E. coli.	ST38	Poultry	P06	Sichuan	Cloacal swab	2016	JACXRP000000000	≥256	32	2	2	≤1	≥128/64	≥128	32	8	≥128	≥512	≥16	≤16	≤1
EC12	E. coli.	ST156	Poultry	P07	Sichuan	Cloacal swab	2016	JACXRQ000000000	≥256	≥128	≥128	≥128	≤1	≤4/2	≥128	4	≥128	≥128	≥512	≤1	≤16	8
EC13	E. coli.	ST410	Swine	S05	Sichuan	Anal swab	2016	JACXRR000000000	≥256	≥128	≥128	≥128	≥16	≥128/64	≥128	8	16	≥128	≥512	2	≤16	≤1
EC14	E. coli.	ST5791	Poultry	P08	Sichuan	Cloacal swab	2019	JACXRS000000000	≥256	16	2	≤1	≤1	128/64	≥128	32	8	≥128	≥512	≥16	≤16	≤1
KC1	K. pneumoniae	ST423	Poultry	P09	Hebei	Cloacal swab	2015	JACXRT000000000	≥256	16	2	2	≤1	64/32	≥128	8	2	≥128	≥512	≤1	≥128	≤1
KC2	K. pneumoniae	ST423	Poultry	P09	Hebei	Cloacal swab	2016	JACXRU000000000	≥256	16	2	2	≤1	64/32	≥128	8	2	≥128	≥512	≤1	≥128	≤1
KC3	K. pneumoniae	ST37	Poultry	P05	Hebei	Cloacal swab	2018	JACXRV000000000	≥256	32	≤1	2	≤1	32/16	≥128	8	16	≥128	≥512	≥16	≥128	≤1
SC1	S.enterica	ST26	Poultry	P08	Sichuan	Cloacal swab	2019	JACXRW000000000	≥256	16	2	2	≤1	64/32	≥128	8	≤1	≥128	≥512	≥16	≤16	≤1
PC1	P.mirabilis	NA	Swine	S06	Chonqing	Anal swab	2016	JACXRE000000000	≥256	32	2	2	≤1	64/32	≥128	≤1	≤1	≥128	≥512	≥16	≤16	≥32
CC1	C. braakii	NA	Poultry	P06	Sichuan	Feces	2016	JACXSK000000000	≥256	16	≤1	2	≤1	32/16	≥128	4	≥128	≥128	≥512	≥16	≤16	≤1
