# Supplementary material for: Characterization of IncC Plasmids in Enterobacterales of Food-Producing Animals Originating From China
Source: Front Microbiol. 2020 Oct 27;11:580960. doi: 10.3389/fmicb.2020.580960 (PMC7652850; doi:10.3389/fmicb.2020.580960)
Supplement: Supplementary file 3 [file Table_3.XLSX]

## Sheet: Sheet1
Table S3. Pairwise comparison of plasmid backbone sequences using BLASTN
(coverage+identity)	Pm14C18	pEC1-1/2a	pEC2-1/2a	pEC3-1/2a	pEC5-1/2a	pEC6-1/2a	pEC7-1/2a	pEC8-1/2a	pEC10-1/2a	pEC13-1/2a	pKC1-1/2a	pKC2-1/2a	pPC1-1/2a	pSC1-1/2a	pR148	pKC3-1/2b	pCC1-1/2b	pR55	pEC9-2	pYDC637	pEC4-1b	pEC11-1b	pEC12-1b	pEC14-1b
Pm14C18		(97%+100.00%)	(100%+99.99%)	(100%+100.00%)	(95%+100.00%)	(100%+100.00%)	(63%+99.99%)	(100%+100.00%)	(64%+100.00%)	(59%+100.00%)	(68%+100.00%)	(68%+99.98%)	(100%+100.00%)	(75%+100.00%)	(99%+99.77%)	(99%+99.75%)	(87%+99.94%)	(97%+98.95%)	(74%+99.42%)	(99%+99.76%)	(53%+99.99%)	(99%+99.80%)	(42%+100.00%)	(99%+99.80%)
pEC1-1/2a	(100%+100.00%)		(100%+100.00%)	(100%+100.00%)	(95%+100.00%)	(100%+100.00%)	(65%+99.99%)	(100%+100.00%)	(66%+100.00%)	(61%+100.00%)	(70%+100.00%)	(72%+99.98%)	(100%+100.00%)	(77%+100.00%)	(99%+99.72%)	(99%+99.71%)	(100%+100.00%)	(97%+99.23%)	(73%+99.42%)	(99%+99.70%)	(54%+99.99%)	(99%+99.72%)	(44%+100.00%)	(99%+99.73%)
pEC2-1/2a	(100%+99.99%)	(97%+100.00%)		(100%+99.99%)	(95%+100.00%)	(100%+100.00%)	(63%+99.99%)	(100%+100.00%)	(64%+99.99%)	(59%+99.99%)	(68%+99.99%)	(68%+99.98%)	(100%+99.99%)	(75%+100.00%)	(99%+99.77%)	(99%+99.75%)	(87%+99.94%)	(97%+98.96%)	(74%+99.42%)	(99%+99.76%)	(53%+99.98%)	(99%+99.80%)	(42%+100.00%)	(99%+99.80%)
pEC3-1/2a	(100%+100.00%)	(97%+100.00%)	(100%+99.99%)		(95%+100.00%)	(100%+100.00%)	(63%+99.99%)	(100%+100.00%)	(64%+100.00%)	(59%+100.00%)	(68%+100.00%)	(68%+99.98%)	(100%+100.00%)	(75%+100.00%)	(99%+99.77%)	(99%+99.75%)	(87%+99.94%)	(97%+98.96%)	(74%+99.42%)	(99%+99.76%)	(53%+99.98%)	(99%+99.80%)	(42%+99.99%)	(99%+99.80%)
pEC5-1/2a	(100%+100.00%)	(96%+100.00%)	(100%+100.00%)	(100%+100.00%)		(100%+100.00%)	(61%+99.97%)	(100%+100.00%)	(62%+99.98%)	(57%+99.97%)	(66%+99.97%)	(66%+99.97%)	(100%+100.00%)	(74%+100.00%)	(99%+99.94%)	(99%+99.97%)	(87%+99.94%)	(97%+98.96%)	(73%+99.49%)	(99%+99.94%)	(51%+99.99%)	(99%+99.97%)	(44%+100.00%)	(99%+99.97%)
pEC6-1/2a	(100%+100.00%)	(97%+100.00%)	(100%+100.00%)	(100%+100.00%)	(95%+100.00%)		(63%+99.99%)	(100%+100.00%)	(64%+99.99%)	(59%+100.00%)	(68%+99.99%)	(68%+99.97%)	(100%+100.00%)	(75%+100.00%)	(99%+99.73%)	(99%+99.73%)	(87%+99.99%)	(97%+99.22%)	(74%+99.42%)	(99%+99.72%)	(53%+99.99%)	(99%+99.73%)	(42%+100.00%)	(99%+99.74%)
pEC7-1/2a	(100%+99.99%)	(100%+99.99%)	(100%+99.99%)	(100%+99.99%)	(92%+99.97%)	(100%+99.99%)		(100%+99.99%)	(99%+99.99%)	(94%+99.99%)	(100%+99.99%)	(100%+99.97%)	(100%+99.99%)	(100%+99.99%)	(99%+99.85%)	(99%+99.98%)	(94%+99.88%)	(96%+99.55%)	(96%+99.55%)	(99%+99.72%)	(72%+99.98%)	(99%+99.80%)	(65%+100.00%)	(99%+99.81%)
pEC8-1/2a	(100%+100.00%)	(97%+100.00%)	(100%+100.00%)	(100%+100.00%)	(95%+100.00%)	(100%+100.00%)	(63%+99.99%)		(64%+99.99%)	(59%+99.99%)	(68%+99.99%)	(68%+99.98%)	(100%+100.00%)	(75%+100.00%)	(99%+99.77%)	(99%+99.75%)	(87%+99.94%)	(97%+98.96%)	(74%+99.42%)	(99%+99.76%)	(53%+99.99%)	(99%+99.80%)	(42%+100.00%)	(99%+99.80%)
pEC10-1/2a	(100%+100.00%)	(100%+100.00%)	(100%+99.99%)	(100%+100.00%)	(92%+99.98%)	(100%+99.99%)	(97%+99.99%)	(100%+99.99%)		(92%+99.99%)	(100%+100.00%)	(100%+99.98%)	(100%+100.00%)	(100%+100.00%)	(99%+99.86%)	(99%+99.19%)	(95%+99.88%)	(96%+99.42%)	(96%+99.42%)	(99%+99.73%)	(73%+99.99%)	(99%+99.81%)	(66%+100.00%)	(99%+99.81%)
pEC13-1/2a	(100%+100.00%)	(100%+100.00%)	(100%+99.99%)	(100%+100.00%)	(92%+99.97%)	(100%+100.00%)	(99%+99.99%)	(100%+99.99%)	(99%+99.99%)		(100%+99.99%)	(100%+99.98%)	(100%+100.00%)	(100%+100.00%)	(99%+99.82%)	(99%+99.19%)	(94%+99.85%)	(96%+99.42%)	(96%+99.42%)	(99%+99.73%)	(71%+99.99%)	(99%+99.80%)	(63%+99.99%)	(99%+99.81%)
pKC1-1/2a	(100%+100.00%)	(100%+100.00%)	(100%+99.99%)	(100%+100.00%)	(93%+99.97%)	(100%+99.99%)	(92%+99.99%)	(100%+99.99%)	(94%+100.00%)	(87%+99.99%)		(100%+99.99%)	(100%+100.00%)	(100%+100.00%)	(99%+99.83%)	(99%+99.32%)	(89%+99.85%)	(97%+99.41%)	(97%+99.42%)	(99%+99.73%)	(74%+99.96%)	(99%+99.81%)	(62%+99.97%)	(99%+99.82%)
pKC2-1/2a	(100%+99.98%)	(100%+99.98%)	(100%+99.98%)	(100%+99.98%)	(93%+99.95%)	(100%+99.97%)	(92%+99.97%)	(100%+99.98%)	(94%+99.98%)	(87%+99.98%)	(100%+99.99%)		(100%+99.98%)	(100%+99.97%)	(99%+99.83%)	(99%+99.32%)	(89%+99.85%)	(97%+99.38%)	(97%+99.39%)	(99%+99.71%)	(74%+99.96%)	(99%+99.78%)	(62%+99.97%)	(99%+99.79%)
pPC1-1/2a	(100%+100.00%)	(97%+100.00%)	(100%+99.99%)	(100%+100.00%)	(95%+100.00%)	(100%+100.00%)	(63%+99.99%)	(100%+100.00%)	(64%+100.00%)	(59%+100.00%)	(68%+100.00%)	(68%+99.98%)		(75%+100.00%)	(99%+99.77%)	(99%+99.75%)	(87%+99.94%)	(97%+98.96%)	(74%+99.42%)	(99%+99.76%)	(53%+99.98%)	(99%+99.80%)	(42%+99.99%)	(99%+99.80%)
pSC1-1/2a	(100%+100.00%)	(100%+100.00%)	(100%+100.00%)	(100%+100.00%)	(93%+100.00%)	(100%+100.00%)	(83%+99.99%)	(100%+100.00%)	(85%+100.00%)	(79%+100.00%)	(90%+100.00%)	(90%+99.97%)	(100%+100.00%)		(99%+99.50%)	(99%+99.49%)	(83%+99.88%)	(97%+99.42%)	(89%+99.42%)	(99%+99.50%)	(70%+99.99%)	(99%+99.50%)	(57%+100.00%)	(99%+99.52%)
pR148	(91%+99.77%)	(88%+99.72%)	(91%+99.77%)	(91%+99.77%)	(87%+99.94%)	(91%+99.73%)	(57%+99.85%)	(91%+99.77%)	(58%+99.86%)	(54%+99.82%)	(62%+99.83%)	(62%+99.83%)	(91%+99.77%)	(68%+99.50%)		(96%+99.96%)	(85%+99.98%)	(98%+98.96%)	(73%+97.48%)	(91%+99.89%)	(48%+99.84%)	(91%+99.92%)	(39%+99.85%)	(91%+99.92%)
pKC3-1/2b	(94%+99.75%)	(91%+99.71%)	(94%+99.75%)	(94%+99.75%)	(90%+99.97%)	(94%+99.73%)	(59%+99.98%)	(94%+99.75%)	(60%+99.19%)	(56%+99.19%)	(64%+99.32%)	(64%+99.32%)	(94%+99.75%)	(70%+99.49%)	(99%+99.96%)		(88%+99.98%)	(98%+98.96%)	(75%+99.85%)	(94%+99.93%)	(50%+99.99%)	(94%+99.96%)	(40%+99.98%)	(94%+99.96%)
pCC1-1/2b	(93%+99.94%)	(90%+99.99%)	(93%+99.94%)	(93%+99.94%)	(89%+99.94%)	(93%+100.00%)	(63%+99.88%)	(93%+99.94%)	(65%+99.88%)	(60%+99.85%)	(65%+99.85%)	(65%+99.85%)	(93%+99.94%)	(67%+99.88%)	(99%+99.98%)	(100%+99.98%)		(99%+99.21%)	(78%+99.95%)	(93%+99.88%)	(47%+99.87%)	(93%+99.92%)	(45%+99.92%)	(93%+99.91%)
pR55	(88%+98.95%)	(86%+99.23%)	(88%+98.96%)	(88%+98.96%)	(84%+98.96%)	(88%+99.22%)	(55%+99.55%)	(88%+98.96%)	(56%+99.42%)	(52%+99.42%)	(60%+99.41%)	(60%+99.38%)	(88%+98.96%)	(66%+99.42%)	(97%+98.96%)	(93%+98.96%)	(84%+99.21%)		(75%+99.97%)	(88%+98.94%)	(46%+99.87%)	(88%+98.95%)	(38%+99.89%)	(88%+98.96%)
pEC9-2	(89%+99.85%)	(86%+99.42%)	(89%+99.41%)	(89%+99.42%)	(84%+99.49%)	(89%+99.42%)	(73%+99.55%)	（89%+99.42%)	(75%+99.42%)	(69%+99.42%)	(79%+99.42%)	(79%+99.42%)	(89%+99.42%)	(80%+99.42%)	(96%+97.48%)	(96%+99.85%)	(89%+99.85%)	(100%+99.97%)		(89%+99.86%)	(60%+99.91%)	(89%+99.87%)	(50%+99.92%)	(89%+99.83%)
pYDC637	(98%+99.76%)	(96%+99.70%)	(98%+99.76%)	(98%+99.76%)	(94%+99.94%)	(98%+99.72%)	(62%+99.72%)	(98%+99.76%)	(63%+99.73%)	(58%+99.73%)	(67%+99.73%)	(67%+99.71%)	(98%+99.76%)	(74%+99.50%)	(98%+99.89%)	(98%+99.93%)	(87%+99.88%)	(96%+98.94%)	(73%+99.86%)		(52%+99.87%)	(98%+99.94%)	(42%+99.88%)	(98%+99.96%)
pEC4-1b	(100%+99.99%)	(100%+99.99%)	(100%+99.99%)	(100%+99.98%)	(93%+99.99%)	(100%+99.99%)	(86%+99.98%)	(100%+99.99%)	(88%+99.99%)	(80%+99.99%)	(95%+99.96%)	(95%+99.96%)	(100%+99.98%)	(100%+99.99%)	(100%+99.84%)	(100%+99.87%)	(83%+99.92%)	(96%+99.87%)	(93%+99.91%)	(100%+99.87%)		(100%+99.94%)	(78%+99.98%)	(100%+99.91%)
pEC11-1b	(100%+99.80%)	(97%+99.72%)	(100%+99.80%)	(100%+99.80%)	(95%+99.97%)	(100%+99.73%)	(62%+99.80%)	(100%+99.80%)	(64%+99.81%)	(59%+99.80%)	(68%+99.81%)	(68%+99.78%)	(100%+99.80%)	(75%+99.50%)	(100%+99.92%)	(100%+99.96%)	(88%+99.92%)	(97%+98.95%)	(74%+99.87%)	(100%+99.94%)	(53%+99.94%)		(43%+99.96%)	(100%+99.99%)
pEC12-1b	(100%+100.00%)	(100%+100.00%)	(100%+100.00%)	(100%+99.99%)	(98%+100.00%)	(100%+100.00%)	(96%+100.00%)	(100%+100.00%)	(100%+100.00%)	(89%+99.99%)	(100%+99.97%)	(100%+99.97%)	(100%+99.99%)	(100%+100.00%)	(100%+99.85%)	(100%+99.98%)	(100%+99.88%)	(97%+99.89%)	(97%+99.92%)	(100%+99.88%)	(97%+99.98%)	(100%+99.96%)		(100%+99.93%)
pEC14-1b	(100%+99.80%)	(97%+99.73%)	(100%+99.80%)	(100%+99.80%)	(95%+99.97%)	(100%+99.74%)	(62%+99.81%)	(100%+99.80%)	(64%+99.81%)	(59%+99.81%)	(68%+99.82%)	(68%+99.79%)	(100%+99.80%)	(75%+99.52%)	(100%+99.92%)	(100%+99.96%)	(88%+99.91%)	(97%+98.96%)	(74%+99.83%)	(100%+99.96%)	(53%+99.91%)	(100%+99.99%)	(43%+99.93%)
